# Supplementary material for: ﻿Morpho-phylogenetic evidence reveals novel Bambusicolous fungi from Guizhou Province, China
Source: MycoKeys. 2025 Jun 2;118:81–103. doi: 10.3897/mycokeys.118.149455 (PMC12149888; doi:10.3897/mycokeys.118.149455)
Supplement: XML Treatment for Bambusicola ellipsospora [file mycokeys.118.149455-treatment1.xml]

<!DOCTYPE tp:taxon-treatment
  PUBLIC "-//TaxonX//DTD Taxonomic Treatment Publishing DTD v0 20100105//EN" "tax-treatment-NSO.dtd">
<tp:taxon-treatment xmlns:tp="http://www.plazi.org/taxpub"><tp:treatment-meta><kwd-group><label>Taxon classification</label><kwd>
              <named-content content-type="kingdom">Fungi</named-content>
            </kwd><kwd>
              <named-content content-type="order">Pleosporales</named-content>
            </kwd><kwd>
              <named-content content-type="family">Bambusicolaceae</named-content>
            </kwd></kwd-group><mixed-citation publication-type="journal"><person-group><name><surname>Feng</surname><given-names>Yao</given-names></name><name><surname>Chen</surname><given-names>Ya-Ya</given-names></name><name><surname>Lin</surname><given-names>Chuan-Gen</given-names></name><name><surname>Liu</surname><given-names>Zuo-Yi</given-names></name><name><surname>Chen</surname><given-names>Xiao-Fang</given-names></name><name><surname>Pei</surname><given-names>Guo-Shun</given-names></name><name><surname>Liu</surname><given-names>Jian-Kui</given-names></name></person-group><article-title>﻿Morpho-phylogenetic evidence reveals novel Bambusicolous fungi from Guizhou Province, China</article-title><source>MycoKeys</source><day>02</day><month>06</month><year>2025</year><volume>118</volume><fpage>81</fpage><lpage>103</lpage><pub-id pub-id-type="doi">10.3897/mycokeys.118.149455</pub-id></mixed-citation></tp:treatment-meta><tp:nomenclature><label>﻿</label><tp:taxon-name>
            <object-id xmlns:xlink="http://www.w3.org/1999/xlink" content-type="arpha" xlink:type="simple">DFB58706-5BD2-5D60-8A27-987323760EF0</object-id>
            <tp:taxon-name-part taxon-name-part-type="genus" reg="Bambusicola">Bambusicola</tp:taxon-name-part>
            <tp:taxon-name-part taxon-name-part-type="species" reg="ellipsospora">ellipsospora</tp:taxon-name-part>
            <object-id xmlns:xlink="http://www.w3.org/1999/xlink" xlink:type="simple">Index Fungorum: IF903223</object-id>
            <object-id xmlns:xlink="http://www.w3.org/1999/xlink" xlink:type="simple">Facesoffungi Number: FoF15907</object-id>
          </tp:taxon-name><tp:taxon-authority>Y. Feng, Z.Y. Liu &amp; Jian K. Liu</tp:taxon-authority><tp:taxon-status xmlns:xlink="http://www.w3.org/1999/xlink" xlink:type="simple">sp. nov.</tp:taxon-status><xref ref-type="fig" rid="F2">Fig. 2</xref></tp:nomenclature><tp:treatment-sec sec-type="Holotype" id="SECID0EQMAI"><title>Holotype.</title><p><named-content xmlns:xlink="http://www.w3.org/1999/xlink" content-type="dwc:institutional_code" xlink:title="Cryptogams Kunming Institute of Botany Academia Sinica" xlink:href="http://grbio.org/institution/cryptogamic-herbarium-kunming-institute-botany" xlink:type="simple">HKAS</named-content> 112592.</p></tp:treatment-sec><tp:treatment-sec sec-type="etymology" id="SECID0E1MAI"><title>Etymology.</title><p>The epithet refers to the ellipsoidal ascospores.</p></tp:treatment-sec><tp:treatment-sec sec-type="description" id="SECID0E6MAI"><title>Description.</title><p><bold><italic>Saprobic</italic></bold> on dead bamboo culms. <bold>Sexual morph</bold>: <bold><italic>Ascomata</italic></bold> 215–363 μm diam., 180–288 μm high, solitary, scattered to gregarious, immersed to erumpent, later becoming superficial, forming brown to dark brown, lenticular spots on the host surface with a slit. <bold><italic>Peridium</italic></bold> comprising several layers of cells of <bold><italic>textura angularis</italic></bold>, inner layers comprising hyaline to dark brown, outer layers composed of thick, dark brown to black cells. <bold><italic>Hamathecium</italic></bold> of dense, 0.5–1.8 μm wide, filamentous, branched, septate, smooth-walled, trabecular pseudoparaphyses, anastomosing at the apex, embedded in a hyaline, gelatinous matrix. <bold><italic>Asci</italic></bold> 70–92 × 15–21 μm (x̄ = 82 × 17 μm, n = 20), 8-spored, bitunicate, fissitunicate, broadly cylindrical to cylindri-clavate, with a short pedicel, apically rounded with a well-developed ocular chamber. <bold><italic>Ascospores</italic></bold> (18–)19–24(–25) × (5–)6–8(–9) μm (x̄ = 22 × 7 μm, n = 30), overlapping, biseriate, hyaline, straight, ellipsoidal to fusiform, with obtuse ends, 1-septate, constricted at the septum, smooth-walled with 4 large guttules, surrounded by a thin-gelatinous sheath. <bold>Asexual morph</bold>: Undetermined.</p><fig id="F2" position="float" orientation="portrait"><object-id xmlns:xlink="http://www.w3.org/1999/xlink" content-type="doi" xlink:type="simple">10.3897/mycokeys.118.149455.figure2</object-id><object-id xmlns:xlink="http://www.w3.org/1999/xlink" content-type="arpha" xlink:type="simple">F7EC26E4-756A-54A5-A89B-2A819E0570D1</object-id><label>Figure 2.</label><caption><p><italic><tp:taxon-name><tp:taxon-name-part taxon-name-part-type="genus" reg="Bambusicola">Bambusicola</tp:taxon-name-part><tp:taxon-name-part taxon-name-part-type="species" reg="ellipsospora">ellipsospora</tp:taxon-name-part></tp:taxon-name></italic> (<named-content xmlns:xlink="http://www.w3.org/1999/xlink" content-type="dwc:institutional_code" xlink:title="Cryptogams Kunming Institute of Botany Academia Sinica" xlink:href="http://grbio.org/institution/cryptogamic-herbarium-kunming-institute-botany" xlink:type="simple">HKAS</named-content> 112592, holotype) <bold>A, B</bold> appearance of ascomata on the host <bold>C</bold> vertical section of an ascoma <bold>D</bold> peridium <bold>E</bold> pseudoparaphyses <bold>F, G</bold> cultures on <abbrev xmlns:xlink="http://www.w3.org/1999/xlink" xlink:title="Potato Dextrose Agar" id="ABBRID0EBPAI" xlink:type="simple">PDA</abbrev><bold>F</bold> from above <bold>G</bold> from below <bold>H–L</bold> asci <bold>M–Q</bold> ascospores. Scale bars: 100 µm (<bold>C</bold>); 10 µm (<bold>D, E, M–Q</bold>); 20 µm (<bold>H–L</bold>).</p></caption><graphic xmlns:xlink="http://www.w3.org/1999/xlink" xlink:href="mycokeys-118-081-g002.jpg" position="float" orientation="portrait" xlink:type="simple" id="oo_1343244.jpg"><uri content-type="original_file" xlink:type="simple">https://binary.pensoft.net/fig/1343244</uri></graphic></fig></tp:treatment-sec><tp:treatment-sec sec-type="description" id="SECID0EYPAI"><title>Culture characteristics.</title><p>Ascospores germinating on <abbrev xmlns:xlink="http://www.w3.org/1999/xlink" xlink:title="Potato Dextrose Agar" id="ABBRID0E5PAI" xlink:type="simple">PDA</abbrev> within 12 h. Colonies on <abbrev xmlns:xlink="http://www.w3.org/1999/xlink" xlink:title="Potato Dextrose Agar" id="ABBRID0ECQAI" xlink:type="simple">PDA</abbrev> slow growing, 13 mm diam. after 10 d at 25 °C in the dark, circular, white, velvety, with dense mycelium on the surface; in reverse brown in the center, becoming paler to white at the entire margin.</p></tp:treatment-sec><tp:treatment-sec sec-type="material" id="SECID0EGQAI"><title>Material examined.</title><p>China • Guizhou Province, Chishui City. On dead culms of bamboo, 10 July 2019, Yao Feng CS018 (<named-content xmlns:xlink="http://www.w3.org/1999/xlink" content-type="dwc:institutional_code" xlink:title="Cryptogams Kunming Institute of Botany Academia Sinica" xlink:href="http://grbio.org/institution/cryptogamic-herbarium-kunming-institute-botany" xlink:type="simple">HKAS</named-content> 112592, holotype; <abbrev xmlns:xlink="http://www.w3.org/1999/xlink" xlink:title="Guizhou Academy of Agriculture sciences" id="ABBRID0EQQAI" xlink:type="simple">GZAAS</abbrev> 21-0503, isotype), ex-type living cultures <named-content xmlns:xlink="http://www.w3.org/1999/xlink" content-type="dwc:institutional_code" xlink:title="China General Microbiological Culture Collection Center" xlink:href="http://grbio.org/institution/china-general-microbiological-culture-collection-center-chinese-academy-sciences" xlink:type="simple">CGMCC</named-content> 3.20356 = <abbrev xmlns:xlink="http://www.w3.org/1999/xlink" xlink:title="Guizhou Culture Collection" id="ABBRID0EYQAI" xlink:type="simple">GZCC</abbrev> 21-0803; <italic>ibid</italic>., CS036 (<abbrev xmlns:xlink="http://www.w3.org/1999/xlink" xlink:title="Guizhou Academy of Agriculture sciences" id="ABBRID0E5QAI" xlink:type="simple">GZAAS</abbrev> 21-0391, paratype), living culture <abbrev xmlns:xlink="http://www.w3.org/1999/xlink" xlink:title="Guizhou Culture Collection" id="ABBRID0ECRAI" xlink:type="simple">GZCC</abbrev> 21-899.</p></tp:treatment-sec><tp:treatment-sec sec-type="notes" id="SECID0EGRAI"><title>Notes.</title><p>Phylogenetic analyses revealed that the two strains of <italic><tp:taxon-name><tp:taxon-name-part taxon-name-part-type="genus" reg="Bambusicola">Bambusicola</tp:taxon-name-part><tp:taxon-name-part taxon-name-part-type="species" reg="ellipsospora">ellipsospora</tp:taxon-name-part></tp:taxon-name></italic> (<named-content xmlns:xlink="http://www.w3.org/1999/xlink" content-type="dwc:institutional_code" xlink:title="China General Microbiological Culture Collection Center" xlink:href="http://grbio.org/institution/china-general-microbiological-culture-collection-center-chinese-academy-sciences" xlink:type="simple">CGMCC</named-content> 3.20356 and <abbrev xmlns:xlink="http://www.w3.org/1999/xlink" xlink:title="Guizhou Culture Collection" id="ABBRID0E2RAI" xlink:type="simple">GZCC</abbrev> 21-0899) formed a distinct clade, sister to <italic><tp:taxon-name><tp:taxon-name-part taxon-name-part-type="genus" reg="Bambusicola">B.</tp:taxon-name-part><tp:taxon-name-part taxon-name-part-type="species" reg="autumnalis">autumnalis</tp:taxon-name-part></tp:taxon-name></italic> (<named-content xmlns:xlink="http://www.w3.org/1999/xlink" content-type="dwc:institutional_code" xlink:title="China General Microbiological Culture Collection Center" xlink:href="http://grbio.org/institution/china-general-microbiological-culture-collection-center-chinese-academy-sciences" xlink:type="simple">CGMCC</named-content> 3.24280, <named-content xmlns:xlink="http://www.w3.org/1999/xlink" content-type="dwc:institutional_code" xlink:title="China General Microbiological Culture Collection Center" xlink:href="http://grbio.org/institution/china-general-microbiological-culture-collection-center-chinese-academy-sciences" xlink:type="simple">CGMCC</named-content> 3.20354, <abbrev xmlns:xlink="http://www.w3.org/1999/xlink" xlink:title="Guizhou Culture Collection" id="ABBRID0ESSAI" xlink:type="simple">GZCC</abbrev> 21-0897) (Fig. <xref ref-type="fig" rid="F1">1</xref>). <italic><tp:taxon-name><tp:taxon-name-part taxon-name-part-type="genus" reg="Bambusicola">Bambusicola</tp:taxon-name-part><tp:taxon-name-part taxon-name-part-type="species" reg="ellipsospora">ellipsospora</tp:taxon-name-part></tp:taxon-name></italic> can be distinguished from <italic><tp:taxon-name><tp:taxon-name-part taxon-name-part-type="genus" reg="Bambusicola">B.</tp:taxon-name-part><tp:taxon-name-part taxon-name-part-type="species" reg="autumnalis">autumnalis</tp:taxon-name-part></tp:taxon-name></italic> based on sequence divergence in <italic><abbrev xmlns:xlink="http://www.w3.org/1999/xlink" xlink:title="translation elongation factor 1-alpha" id="ABBRID0ERTAI" xlink:type="simple">tef1-α</abbrev></italic> (874/927 bp) and <italic>rpb2</italic> (699/784 bp). Additionally, morphological differences further support their distinction, as <italic><tp:taxon-name><tp:taxon-name-part taxon-name-part-type="genus" reg="Bambusicola">B.</tp:taxon-name-part><tp:taxon-name-part taxon-name-part-type="species" reg="ellipsospora">ellipsospora</tp:taxon-name-part></tp:taxon-name></italic> produces ellipsoidal to fusiform ascospores with obtuse rounded ends, while <italic><tp:taxon-name><tp:taxon-name-part taxon-name-part-type="genus" reg="Bambusicola">B.</tp:taxon-name-part><tp:taxon-name-part taxon-name-part-type="species" reg="autumnalis">autumnalis</tp:taxon-name-part></tp:taxon-name></italic> has fusiform and slightly curved ascospores with narrower acute ends (<xref ref-type="bibr" rid="B25">Liang et al. 2023</xref>). Moreover, the ascospore of <italic><tp:taxon-name><tp:taxon-name-part taxon-name-part-type="genus" reg="Bambusicola">B.</tp:taxon-name-part><tp:taxon-name-part taxon-name-part-type="species" reg="ellipsospora">ellipsospora</tp:taxon-name-part></tp:taxon-name></italic> collected in this study shows distinct constriction at the septum, whereas that of <italic><tp:taxon-name><tp:taxon-name-part taxon-name-part-type="genus" reg="Bambusicola">B.</tp:taxon-name-part><tp:taxon-name-part taxon-name-part-type="species" reg="autumnalis">autumnalis</tp:taxon-name-part></tp:taxon-name></italic> only has slight constriction. Based on morphological and phylogenetic evidence, <italic><tp:taxon-name><tp:taxon-name-part taxon-name-part-type="genus" reg="Bambusicola">B.</tp:taxon-name-part><tp:taxon-name-part taxon-name-part-type="species" reg="ellipsospora">ellipsospora</tp:taxon-name-part></tp:taxon-name></italic> is recognized as a novel species.</p></tp:treatment-sec><tp:treatment-sec><!--Section generated to contain objects referenced in tp:taxon-treatment.--><fig id="F1" position="float" orientation="portrait"><object-id xmlns:xlink="http://www.w3.org/1999/xlink" content-type="doi" xlink:type="simple">10.3897/mycokeys.118.149455.figure1</object-id><object-id xmlns:xlink="http://www.w3.org/1999/xlink" content-type="arpha" xlink:type="simple">23CA0BA1-778F-574D-8D6D-C5C4A72A88D9</object-id><label>Figure 1.</label><caption><p>Phylogram generated from maximum likelihood analysis based on a combined dataset of <abbrev xmlns:xlink="http://www.w3.org/1999/xlink" xlink:title="small subunit rDNA" id="ABBRID0EAHAI" xlink:type="simple">SSU</abbrev>, <abbrev xmlns:xlink="http://www.w3.org/1999/xlink" xlink:title="internal transcribed spacer" id="ABBRID0EEHAI" xlink:type="simple">ITS</abbrev>, <abbrev xmlns:xlink="http://www.w3.org/1999/xlink" xlink:title="large subunit rDNA" id="ABBRID0EIHAI" xlink:type="simple">LSU</abbrev>, <italic>rpb2</italic> and <italic><abbrev xmlns:xlink="http://www.w3.org/1999/xlink" xlink:title="translation elongation factor 1-alpha" id="ABBRID0EPHAI" xlink:type="simple">tef1-α</abbrev></italic> sequences. Bootstrap support values for <abbrev xmlns:xlink="http://www.w3.org/1999/xlink" xlink:title="maximum likelihood" id="ABBRID0ETHAI" xlink:type="simple">ML</abbrev> (≥75%) and bayesian posterior probabilities (≥0.95) are given at the nodes (<abbrev xmlns:xlink="http://www.w3.org/1999/xlink" xlink:title="maximum likelihood" id="ABBRID0EXHAI" xlink:type="simple">ML</abbrev> BS/PP). Branches with 100% <abbrev xmlns:xlink="http://www.w3.org/1999/xlink" xlink:title="maximum likelihood" id="ABBRID0E2HAI" xlink:type="simple">ML</abbrev> BS and 1.00 PP are thickened. New strains are shown in red. The tree is rooted with <italic><tp:taxon-name><tp:taxon-name-part taxon-name-part-type="genus" reg="Sulcatispora">Sulcatispora</tp:taxon-name-part><tp:taxon-name-part taxon-name-part-type="species" reg="berchemiae">berchemiae</tp:taxon-name-part></tp:taxon-name></italic> KT1607 and <italic><tp:taxon-name><tp:taxon-name-part taxon-name-part-type="genus" reg="Sulcatispora">Sulcatispora</tp:taxon-name-part><tp:taxon-name-part taxon-name-part-type="species" reg="acerina">acerina</tp:taxon-name-part></tp:taxon-name></italic> KT2982, and ex-type strains are in bold.</p></caption><graphic xmlns:xlink="http://www.w3.org/1999/xlink" xlink:href="mycokeys-118-081-g001.jpg" position="float" orientation="portrait" xlink:type="simple" id="oo_1343243.jpg"><uri content-type="original_file" xlink:type="simple">https://binary.pensoft.net/fig/1343243</uri></graphic></fig></tp:treatment-sec><ref-list><ref id="B25"><mixed-citation xmlns:xlink="http://www.w3.org/1999/xlink" xlink:type="simple"><person-group><name name-style="western"><surname>Liang</surname><given-names>RR</given-names></name><name name-style="western"><surname>Zhang</surname><given-names>SN</given-names></name><name name-style="western"><surname>Liu</surname><given-names>JK</given-names></name></person-group> (<year>2023</year>) <article-title><italic><tp:taxon-name><tp:taxon-name-part taxon-name-part-type="genus">Bambusicola</tp:taxon-name-part><tp:taxon-name-part taxon-name-part-type="species">autumnalis</tp:taxon-name-part></tp:taxon-name></italic> sp. nov., a bambusicolous ascomycete from Sichuan province, China.</article-title><source>Phytotaxa</source><volume>601</volume>(<issue>3</issue>): <fpage>203</fpage>–<lpage>211</lpage>. <ext-link xlink:href="10.11646/phytotaxa.601.3.1" ext-link-type="doi" xlink:type="simple">https://doi.org/10.11646/phytotaxa.601.3.1</ext-link></mixed-citation></ref></ref-list></tp:taxon-treatment>
