# Supplementary material for: ﻿Morpho-phylogenetic evidence reveals novel Bambusicolous fungi from Guizhou Province, China
Source: MycoKeys. 2025 Jun 2;118:81–103. doi: 10.3897/mycokeys.118.149455 (PMC12149888; doi:10.3897/mycokeys.118.149455)
Supplement: XML Treatment for Bambusicola gelatinosospora [file mycokeys.118.149455-treatment2.xml]

<!DOCTYPE tp:taxon-treatment
  PUBLIC "-//TaxonX//DTD Taxonomic Treatment Publishing DTD v0 20100105//EN" "tax-treatment-NSO.dtd">
<tp:taxon-treatment xmlns:tp="http://www.plazi.org/taxpub"><tp:treatment-meta><kwd-group><label>Taxon classification</label><kwd>
              <named-content content-type="kingdom">Fungi</named-content>
            </kwd><kwd>
              <named-content content-type="order">Pleosporales</named-content>
            </kwd><kwd>
              <named-content content-type="family">Bambusicolaceae</named-content>
            </kwd></kwd-group><mixed-citation publication-type="journal"><person-group><name><surname>Feng</surname><given-names>Yao</given-names></name><name><surname>Chen</surname><given-names>Ya-Ya</given-names></name><name><surname>Lin</surname><given-names>Chuan-Gen</given-names></name><name><surname>Liu</surname><given-names>Zuo-Yi</given-names></name><name><surname>Chen</surname><given-names>Xiao-Fang</given-names></name><name><surname>Pei</surname><given-names>Guo-Shun</given-names></name><name><surname>Liu</surname><given-names>Jian-Kui</given-names></name></person-group><article-title>﻿Morpho-phylogenetic evidence reveals novel Bambusicolous fungi from Guizhou Province, China</article-title><source>MycoKeys</source><day>02</day><month>06</month><year>2025</year><volume>118</volume><fpage>81</fpage><lpage>103</lpage><pub-id pub-id-type="doi">10.3897/mycokeys.118.149455</pub-id></mixed-citation></tp:treatment-meta><tp:nomenclature><label>﻿</label><tp:taxon-name>
            <object-id xmlns:xlink="http://www.w3.org/1999/xlink" content-type="arpha" xlink:type="simple">35975FA1-8AEE-5A35-8D46-F6C6ABB14D31</object-id>
            <tp:taxon-name-part taxon-name-part-type="genus" reg="Bambusicola">Bambusicola</tp:taxon-name-part>
            <tp:taxon-name-part taxon-name-part-type="species" reg="gelatinosospora">gelatinosospora</tp:taxon-name-part>
            <object-id xmlns:xlink="http://www.w3.org/1999/xlink" xlink:type="simple">Index Fungorum: IF903224</object-id>
            <object-id xmlns:xlink="http://www.w3.org/1999/xlink" xlink:type="simple">Facesoffungi Number: FoF15908</object-id>
          </tp:taxon-name><tp:taxon-authority>Y. Feng, Z.Y. Liu &amp; Jian K. Liu</tp:taxon-authority><tp:taxon-status xmlns:xlink="http://www.w3.org/1999/xlink" xlink:type="simple">sp. nov.</tp:taxon-status><xref ref-type="fig" rid="F3">Fig. 3</xref></tp:nomenclature><tp:treatment-sec sec-type="Holotype" id="SECID0ECXAI"><title>Holotype.</title><p><named-content xmlns:xlink="http://www.w3.org/1999/xlink" content-type="dwc:institutional_code" xlink:title="Cryptogams Kunming Institute of Botany Academia Sinica" xlink:href="http://grbio.org/institution/cryptogamic-herbarium-kunming-institute-botany" xlink:type="simple">HKAS</named-content> 112599.</p></tp:treatment-sec><tp:treatment-sec sec-type="etymology" id="SECID0EMXAI"><title>Etymology.</title><p>The epithet refers to the gelatinous sheath of ascospores.</p></tp:treatment-sec><tp:treatment-sec sec-type="description" id="SECID0ERXAI"><title>Description.</title><p><bold><italic>Saprobic</italic></bold> on dead bamboo culms, forming raised, black spots on the host surface. <bold>Sexual morph</bold>: <bold><italic>Ascomata</italic></bold> 320–345 μm diam, 170–230 μm high, solitary, scattered to gregarious, immersed, subglobose with a flattened base. <bold><italic>Peridium</italic></bold> comprising several layers of cells of <italic>textura angularis</italic>, less distinguished from the host tissue. <bold><italic>Hamathecium</italic></bold> of dense, 1–2 μm wide, filamentous, branched, septate, smooth-walled, trabecular pseudoparaphyses, anastomosing at the apex, embedded in a hyaline, gelatinous matrix. <bold><italic>Asci</italic></bold> 60–90 × 10–12 μm (x̄ = 77 × 11 μm, n = 20), 8-spored, bitunicate, fissitunicate, broadly cylindrical to cylindrical-clavate, with a short pedicel, apically rounded with a well-developed ocular chamber. <bold><italic>Ascospores</italic></bold> (16–)20–25 × 4–6 μm (x̄ = 22 × 5 μm, n = 30), overlapping, biseriate, hyaline, fusiform, slightly bent with acute ends, 3-septate, slightly constricted at the septa, smooth-walled, guttulate, surrounded by a gelatinous sheath. <bold>Asexual morph</bold>: Undetermined.</p><fig id="F3" position="float" orientation="portrait"><object-id xmlns:xlink="http://www.w3.org/1999/xlink" content-type="doi" xlink:type="simple">10.3897/mycokeys.118.149455.figure3</object-id><object-id xmlns:xlink="http://www.w3.org/1999/xlink" content-type="arpha" xlink:type="simple">06F8640A-A0BB-5F39-9C6A-3B752C091DB7</object-id><label>Figure 3.</label><caption><p><italic><tp:taxon-name><tp:taxon-name-part taxon-name-part-type="genus" reg="Bambusicola">Bambusicola</tp:taxon-name-part><tp:taxon-name-part taxon-name-part-type="species" reg="gelatinosospora">gelatinosospora</tp:taxon-name-part></tp:taxon-name></italic> (<named-content xmlns:xlink="http://www.w3.org/1999/xlink" content-type="dwc:institutional_code" xlink:title="Cryptogams Kunming Institute of Botany Academia Sinica" xlink:href="http://grbio.org/institution/cryptogamic-herbarium-kunming-institute-botany" xlink:type="simple">HKAS</named-content> 112599, holotype) <bold>A, B</bold> appearance of ascomata on the host <bold>C</bold> vertical section of an ascoma <bold>D</bold> pseudoparaphyses <bold>E</bold> germinated ascospores <bold>F, G</bold> cultures on <abbrev xmlns:xlink="http://www.w3.org/1999/xlink" xlink:title="Potato Dextrose Agar" id="ABBRID0ESZAI" xlink:type="simple">PDA</abbrev><bold>F</bold> from above <bold>G</bold> from below <bold>H–L</bold> asci <bold>M–Q</bold> ascospores. Scale bars:100 µm (<bold>C</bold>); 30 µm (<bold>E</bold>); 20 µm (<bold>H–L</bold>); 15 µm (<bold>D, M–Q</bold>).</p></caption><graphic xmlns:xlink="http://www.w3.org/1999/xlink" xlink:href="mycokeys-118-081-g003.jpg" position="float" orientation="portrait" xlink:type="simple" id="oo_1343245.jpg"><uri content-type="original_file" xlink:type="simple">https://binary.pensoft.net/fig/1343245</uri></graphic></fig></tp:treatment-sec><tp:treatment-sec sec-type="description" id="SECID0EL1AI"><title>Culture characteristics.</title><p>Colonies on <abbrev xmlns:xlink="http://www.w3.org/1999/xlink" xlink:title="Potato Dextrose Agar" id="ABBRID0ER1AI" xlink:type="simple">PDA</abbrev> slow growing, reaching 15 mm diam. after 10 d at 25 °C in dark. circular, felted, with white dense mycelium on the surface. In reverse pale yellow, becoming brown from the center, with an entire margin.</p></tp:treatment-sec><tp:treatment-sec sec-type="material" id="SECID0EV1AI"><title>Material examined.</title><p>China • Guizhou Province, Xingyi City. On dead stem of bamboo, 5 September 2019, Yao Feng, XY19-11 (<named-content xmlns:xlink="http://www.w3.org/1999/xlink" content-type="dwc:institutional_code" xlink:title="Cryptogams Kunming Institute of Botany Academia Sinica" xlink:href="http://grbio.org/institution/cryptogamic-herbarium-kunming-institute-botany" xlink:type="simple">HKAS</named-content> 112599, holotype; <abbrev xmlns:xlink="http://www.w3.org/1999/xlink" xlink:title="Guizhou Academy of Agriculture sciences" id="ABBRID0E61AI" xlink:type="simple">GZAAS</abbrev> 21-0502, isotype), ex-type living cultures <named-content xmlns:xlink="http://www.w3.org/1999/xlink" content-type="dwc:institutional_code" xlink:title="China General Microbiological Culture Collection Center" xlink:href="http://grbio.org/institution/china-general-microbiological-culture-collection-center-chinese-academy-sciences" xlink:type="simple">CGMCC</named-content> 3.20355 = <abbrev xmlns:xlink="http://www.w3.org/1999/xlink" xlink:title="Guizhou Culture Collection" id="ABBRID0EH2AI" xlink:type="simple">GZCC</abbrev> 21-0802; <italic>ibid</italic>., on dead branches on bamboo, 5 September 2019, Yao Feng, XY19a (<abbrev xmlns:xlink="http://www.w3.org/1999/xlink" xlink:title="Guizhou Academy of Agriculture sciences" id="ABBRID0EN2AI" xlink:type="simple">GZAAS</abbrev> 21-0390; paratype), living cultures GZCC21-0898.</p></tp:treatment-sec><tp:treatment-sec sec-type="notes" id="SECID0ER2AI"><title>Notes.</title><p>Phylogenetic analyses revealed that the two strains of <italic><tp:taxon-name><tp:taxon-name-part taxon-name-part-type="genus" reg="Bambusicola">Bambusicola</tp:taxon-name-part><tp:taxon-name-part taxon-name-part-type="species" reg="gelatinosospora">gelatinosospora</tp:taxon-name-part></tp:taxon-name></italic> (<named-content xmlns:xlink="http://www.w3.org/1999/xlink" content-type="dwc:institutional_code" xlink:title="China General Microbiological Culture Collection Center" xlink:href="http://grbio.org/institution/china-general-microbiological-culture-collection-center-chinese-academy-sciences" xlink:type="simple">CGMCC</named-content> 3.20355 and <abbrev xmlns:xlink="http://www.w3.org/1999/xlink" xlink:title="Guizhou Culture Collection" id="ABBRID0EG3AI" xlink:type="simple">GZCC</abbrev> 21-0898) clustered with <italic><tp:taxon-name><tp:taxon-name-part taxon-name-part-type="genus" reg="Bambusicola">B.</tp:taxon-name-part><tp:taxon-name-part taxon-name-part-type="species" reg="thailandica">thailandica</tp:taxon-name-part></tp:taxon-name></italic> (MFLUCC 11-0147) and <italic><tp:taxon-name><tp:taxon-name-part taxon-name-part-type="genus" reg="Bambusicola">B.</tp:taxon-name-part><tp:taxon-name-part taxon-name-part-type="species" reg="subthailandica">subthailandica</tp:taxon-name-part></tp:taxon-name></italic> (SICAUCC 16-0005) as a distinct lineage (Fig. <xref ref-type="fig" rid="F1">1</xref>). Morphologically, <italic><tp:taxon-name><tp:taxon-name-part taxon-name-part-type="genus" reg="Bambusicola">B.</tp:taxon-name-part><tp:taxon-name-part taxon-name-part-type="species" reg="gelatinosospora">gelatinosospora</tp:taxon-name-part></tp:taxon-name></italic> closely resembles <italic><tp:taxon-name><tp:taxon-name-part taxon-name-part-type="genus" reg="Bambusicola">B.</tp:taxon-name-part><tp:taxon-name-part taxon-name-part-type="species" reg="thailandica">thailandica</tp:taxon-name-part></tp:taxon-name></italic> and <italic><tp:taxon-name><tp:taxon-name-part taxon-name-part-type="genus" reg="Bambusicola">B.</tp:taxon-name-part><tp:taxon-name-part taxon-name-part-type="species" reg="subthailandica">subthailandica</tp:taxon-name-part></tp:taxon-name></italic>, sharing key characteristics such as ostiolate ascomata, cylindrical to cylindri-clavate asci, and hyaline, fusiform, 3-septate ascospores with acute ends (<xref ref-type="bibr" rid="B7">Dai et al. 2017</xref>; <xref ref-type="bibr" rid="B47">Yang et al. 2019</xref>). Although these species are morphologically indistinguishable, their cultures exhibit differences in colors and colony morphology (Table <xref ref-type="table" rid="T2">2</xref>). Additionally, they can be differentiated by their minimal sequence similarities. In a comparison of <abbrev xmlns:xlink="http://www.w3.org/1999/xlink" xlink:title="internal transcribed spacer" id="ABBRID0ER5AI" xlink:type="simple">ITS</abbrev>, <abbrev xmlns:xlink="http://www.w3.org/1999/xlink" xlink:title="large subunit rDNA" id="ABBRID0EV5AI" xlink:type="simple">LSU</abbrev>, <italic>rpb2</italic> and <italic><abbrev xmlns:xlink="http://www.w3.org/1999/xlink" xlink:title="translation elongation factor 1-alpha" id="ABBRID0E35AI" xlink:type="simple">tef1-α</abbrev></italic> nucleotides, <italic><tp:taxon-name><tp:taxon-name-part taxon-name-part-type="genus" reg="Bambusicola">B.</tp:taxon-name-part><tp:taxon-name-part taxon-name-part-type="species" reg="gelatinosospora">gelatinosospora</tp:taxon-name-part></tp:taxon-name></italic> (<named-content xmlns:xlink="http://www.w3.org/1999/xlink" content-type="dwc:institutional_code" xlink:title="China General Microbiological Culture Collection Center" xlink:href="http://grbio.org/institution/china-general-microbiological-culture-collection-center-chinese-academy-sciences" xlink:type="simple">CGMCC</named-content> 3.20355) has 98%, 99%, 97% and 99% similarity, in <abbrev xmlns:xlink="http://www.w3.org/1999/xlink" xlink:title="internal transcribed spacer" id="ABBRID0EP6AI" xlink:type="simple">ITS</abbrev> (702/713 bp, 1 gap), <abbrev xmlns:xlink="http://www.w3.org/1999/xlink" xlink:title="large subunit rDNA" id="ABBRID0ET6AI" xlink:type="simple">LSU</abbrev> (817/819 bp, no gaps), <italic>rpb2</italic> (949/974 bp, no gaps), and <italic><abbrev xmlns:xlink="http://www.w3.org/1999/xlink" xlink:title="translation elongation factor 1-alpha" id="ABBRID0E16AI" xlink:type="simple">tef1-α</abbrev></italic> (914/920 bp, no gap), which is different from <italic><tp:taxon-name><tp:taxon-name-part taxon-name-part-type="genus" reg="Bambusicola">B.</tp:taxon-name-part><tp:taxon-name-part taxon-name-part-type="species" reg="thailandica">thailandica</tp:taxon-name-part></tp:taxon-name></italic> (MFLUCC 11-0147). These findings combined with its morphological and molecular distinctiveness strongly supported the conclusion that <italic><tp:taxon-name><tp:taxon-name-part taxon-name-part-type="genus" reg="Bambusicola">Bambusicola</tp:taxon-name-part><tp:taxon-name-part taxon-name-part-type="species" reg="gelatinosospora">gelatinosospora</tp:taxon-name-part></tp:taxon-name></italic> represents a new species within the genus <italic><tp:taxon-name><tp:taxon-name-part taxon-name-part-type="genus" reg="Bambusicola">Bambusicola</tp:taxon-name-part></tp:taxon-name></italic>.</p><table-wrap id="T2" position="float" orientation="portrait"><label>Table 2.</label><caption><p>Morphological comparisons of <italic><tp:taxon-name><tp:taxon-name-part taxon-name-part-type="genus" reg="Bambusicola">Bambusicola</tp:taxon-name-part><tp:taxon-name-part taxon-name-part-type="species" reg="gelatinosospora">gelatinosospora</tp:taxon-name-part></tp:taxon-name></italic> and similar taxa within <tp:taxon-name><tp:taxon-name-part taxon-name-part-type="family">Bambusicolaceae</tp:taxon-name-part></tp:taxon-name>.</p></caption><table id="TID0E6ABK" rules="all"><tbody><tr><th rowspan="1" colspan="1">Morphological characteristics</th><th rowspan="1" colspan="1"><italic><tp:taxon-name><tp:taxon-name-part taxon-name-part-type="genus" reg="Bambusicola">Bambusicola</tp:taxon-name-part><tp:taxon-name-part taxon-name-part-type="species" reg="gelatinosospora">gelatinosospora</tp:taxon-name-part></tp:taxon-name></italic> (In this study)</th><th rowspan="1" colspan="1"><italic><tp:taxon-name><tp:taxon-name-part taxon-name-part-type="genus" reg="Bambusicola">Bambusicola</tp:taxon-name-part><tp:taxon-name-part taxon-name-part-type="species" reg="thailandica">thailandica</tp:taxon-name-part></tp:taxon-name></italic> (<xref ref-type="bibr" rid="B7">Dai et al. 2017</xref>)</th><th rowspan="1" colspan="1"><italic><tp:taxon-name><tp:taxon-name-part taxon-name-part-type="genus" reg="Bambusicola">Bambusicola</tp:taxon-name-part><tp:taxon-name-part taxon-name-part-type="species" reg="subthailandica">subthailandica</tp:taxon-name-part></tp:taxon-name></italic> (<xref ref-type="bibr" rid="B47">Yang et al. 2019</xref>)</th></tr><tr><td rowspan="1" colspan="1">Ascomata</td><td rowspan="1" colspan="1">320–345 μm diam.; 170–230 μm high</td><td rowspan="1" colspan="1">310–400 μm diam.; 90–155 μm high</td><td rowspan="1" colspan="1">326–377 μm diam.; 226–277 μm high</td></tr><tr><td rowspan="1" colspan="1">Asci</td><td rowspan="1" colspan="1">60–90 × 10–12 μm; (x̄ = 77 × 11 μm, n = 20)</td><td rowspan="1" colspan="1">(60–)70– 90(−97) × 10–12(−14) μm; (x̄ = 75.5 × 12 μm, n = 20)</td><td rowspan="1" colspan="1">(48–)65–86(–119) × (7.5–)9–12 μm; (x̄ = 75.6 × 11 μm, n = 40)</td></tr><tr><td rowspan="1" colspan="1">Ascospores</td><td rowspan="1" colspan="1">(16–)20–25 × 4–6 μm; (x̄ = 22 × 5 μm, n = 30)</td><td rowspan="1" colspan="1">(16–)18– 22(−24) × (3.5–)4–6 μm; (x̄ = 2 0.8 × 5 μm, n = 30)</td><td rowspan="1" colspan="1">(20–)21–24(–26) × (4–)5–6(–6.5) μm; (x̄ = 22.6 × 5.7 μm, n = 50)</td></tr><tr><td rowspan="1" colspan="1">Culture colour</td><td rowspan="1" colspan="1">white, reverse pale yellow</td><td rowspan="1" colspan="1">white to cream</td><td rowspan="1" colspan="1">grey to grey brown</td></tr><tr><td rowspan="1" colspan="1">Culture texture</td><td rowspan="1" colspan="1">felted, with white dense mycelium on the surface</td><td rowspan="1" colspan="1">fluffy to floccose</td><td rowspan="1" colspan="1">fluffy</td></tr></tbody></table></table-wrap></tp:treatment-sec><tp:treatment-sec><!--Section generated to contain objects referenced in tp:taxon-treatment.--><fig id="F1" position="float" orientation="portrait"><object-id xmlns:xlink="http://www.w3.org/1999/xlink" content-type="doi" xlink:type="simple">10.3897/mycokeys.118.149455.figure1</object-id><object-id xmlns:xlink="http://www.w3.org/1999/xlink" content-type="arpha" xlink:type="simple">23CA0BA1-778F-574D-8D6D-C5C4A72A88D9</object-id><label>Figure 1.</label><caption><p>Phylogram generated from maximum likelihood analysis based on a combined dataset of <abbrev xmlns:xlink="http://www.w3.org/1999/xlink" xlink:title="small subunit rDNA" id="ABBRID0EAHAI" xlink:type="simple">SSU</abbrev>, <abbrev xmlns:xlink="http://www.w3.org/1999/xlink" xlink:title="internal transcribed spacer" id="ABBRID0EEHAI" xlink:type="simple">ITS</abbrev>, <abbrev xmlns:xlink="http://www.w3.org/1999/xlink" xlink:title="large subunit rDNA" id="ABBRID0EIHAI" xlink:type="simple">LSU</abbrev>, <italic>rpb2</italic> and <italic><abbrev xmlns:xlink="http://www.w3.org/1999/xlink" xlink:title="translation elongation factor 1-alpha" id="ABBRID0EPHAI" xlink:type="simple">tef1-α</abbrev></italic> sequences. Bootstrap support values for <abbrev xmlns:xlink="http://www.w3.org/1999/xlink" xlink:title="maximum likelihood" id="ABBRID0ETHAI" xlink:type="simple">ML</abbrev> (≥75%) and bayesian posterior probabilities (≥0.95) are given at the nodes (<abbrev xmlns:xlink="http://www.w3.org/1999/xlink" xlink:title="maximum likelihood" id="ABBRID0EXHAI" xlink:type="simple">ML</abbrev> BS/PP). Branches with 100% <abbrev xmlns:xlink="http://www.w3.org/1999/xlink" xlink:title="maximum likelihood" id="ABBRID0E2HAI" xlink:type="simple">ML</abbrev> BS and 1.00 PP are thickened. New strains are shown in red. The tree is rooted with <italic><tp:taxon-name><tp:taxon-name-part taxon-name-part-type="genus" reg="Sulcatispora">Sulcatispora</tp:taxon-name-part><tp:taxon-name-part taxon-name-part-type="species" reg="berchemiae">berchemiae</tp:taxon-name-part></tp:taxon-name></italic> KT1607 and <italic><tp:taxon-name><tp:taxon-name-part taxon-name-part-type="genus" reg="Sulcatispora">Sulcatispora</tp:taxon-name-part><tp:taxon-name-part taxon-name-part-type="species" reg="acerina">acerina</tp:taxon-name-part></tp:taxon-name></italic> KT2982, and ex-type strains are in bold.</p></caption><graphic xmlns:xlink="http://www.w3.org/1999/xlink" xlink:href="mycokeys-118-081-g001.jpg" position="float" orientation="portrait" xlink:type="simple" id="oo_1343243.jpg"><uri content-type="original_file" xlink:type="simple">https://binary.pensoft.net/fig/1343243</uri></graphic></fig></tp:treatment-sec><ref-list><ref id="B7"><mixed-citation xmlns:xlink="http://www.w3.org/1999/xlink" xlink:type="simple"><person-group><name name-style="western"><surname>Dai</surname><given-names>DQ</given-names></name><name name-style="western"><surname>Phookamsak</surname><given-names>R</given-names></name><name name-style="western"><surname>Wijayawardene</surname><given-names>NN</given-names></name><name name-style="western"><surname>Li</surname><given-names>WJ</given-names></name><name name-style="western"><surname>Bhat</surname><given-names>DJ</given-names></name><name name-style="western"><surname>Xu</surname><given-names>JC</given-names></name><name name-style="western"><surname>Taylor</surname><given-names>JE</given-names></name><name name-style="western"><surname>Hyde</surname><given-names>KD</given-names></name><name name-style="western"><surname>Chukeatirote</surname><given-names>E</given-names></name></person-group> (<year>2017</year>) <article-title>Bambusicolous fungi.</article-title><source>Fungal Diversity</source><volume>82</volume>: <fpage>1</fpage>–<lpage>105</lpage>. <ext-link xlink:href="10.1007/s13225-016-0367-8" ext-link-type="doi" xlink:type="simple">https://doi.org/10.1007/s13225-016-0367-8</ext-link></mixed-citation></ref><ref id="B47"><mixed-citation xmlns:xlink="http://www.w3.org/1999/xlink" xlink:type="simple"><person-group><name name-style="western"><surname>Yang</surname><given-names>CL</given-names></name><name name-style="western"><surname>Xu</surname><given-names>XL</given-names></name><name name-style="western"><surname>Liu</surname><given-names>YG</given-names></name></person-group> (<year>2019</year>) <article-title>Two new species of <italic><tp:taxon-name><tp:taxon-name-part taxon-name-part-type="genus">Bambusicola</tp:taxon-name-part></tp:taxon-name></italic> (<tp:taxon-name><tp:taxon-name-part taxon-name-part-type="family">Bambusicolaceae</tp:taxon-name-part></tp:taxon-name>, <tp:taxon-name><tp:taxon-name-part taxon-name-part-type="order">Pleosporales</tp:taxon-name-part></tp:taxon-name>) on <italic><tp:taxon-name><tp:taxon-name-part taxon-name-part-type="genus">Phyllostachys</tp:taxon-name-part><tp:taxon-name-part taxon-name-part-type="species">heteroclada</tp:taxon-name-part></tp:taxon-name></italic> from Sichuan, China.</article-title><source>Nova Hedwigia</source><volume>108</volume>: <fpage>527</fpage>–<lpage>545</lpage>. <ext-link xlink:href="10.1127/nova_hedwigia/2019/0526" ext-link-type="doi" xlink:type="simple">https://doi.org/10.1127/nova_hedwigia/2019/0526</ext-link></mixed-citation></ref></ref-list></tp:taxon-treatment>
