# Supplementary material for: ﻿Morpho-phylogenetic evidence reveals novel Bambusicolous fungi from Guizhou Province, China
Source: MycoKeys. 2025 Jun 2;118:81–103. doi: 10.3897/mycokeys.118.149455 (PMC12149888; doi:10.3897/mycokeys.118.149455)
Supplement: XML Treatment for Bambusicola pseudodimorphae [file mycokeys.118.149455-treatment3.xml]

<!DOCTYPE tp:taxon-treatment
  PUBLIC "-//TaxonX//DTD Taxonomic Treatment Publishing DTD v0 20100105//EN" "tax-treatment-NSO.dtd">
<tp:taxon-treatment xmlns:tp="http://www.plazi.org/taxpub"><tp:treatment-meta><kwd-group><label>Taxon classification</label><kwd>
              <named-content content-type="kingdom">Fungi</named-content>
            </kwd><kwd>
              <named-content content-type="order">Pleosporales</named-content>
            </kwd><kwd>
              <named-content content-type="family">Bambusicolaceae</named-content>
            </kwd></kwd-group><mixed-citation publication-type="journal"><person-group><name><surname>Feng</surname><given-names>Yao</given-names></name><name><surname>Chen</surname><given-names>Ya-Ya</given-names></name><name><surname>Lin</surname><given-names>Chuan-Gen</given-names></name><name><surname>Liu</surname><given-names>Zuo-Yi</given-names></name><name><surname>Chen</surname><given-names>Xiao-Fang</given-names></name><name><surname>Pei</surname><given-names>Guo-Shun</given-names></name><name><surname>Liu</surname><given-names>Jian-Kui</given-names></name></person-group><article-title>﻿Morpho-phylogenetic evidence reveals novel Bambusicolous fungi from Guizhou Province, China</article-title><source>MycoKeys</source><day>02</day><month>06</month><year>2025</year><volume>118</volume><fpage>81</fpage><lpage>103</lpage><pub-id pub-id-type="doi">10.3897/mycokeys.118.149455</pub-id></mixed-citation></tp:treatment-meta><tp:nomenclature><label>﻿</label><tp:taxon-name>
            <object-id xmlns:xlink="http://www.w3.org/1999/xlink" content-type="arpha" xlink:type="simple">AB9367A4-1559-5985-A9C9-E75214A6AA8B</object-id>
            <tp:taxon-name-part taxon-name-part-type="genus" reg="Bambusicola">Bambusicola</tp:taxon-name-part>
            <tp:taxon-name-part taxon-name-part-type="species" reg="pseudodimorphae">pseudodimorphae</tp:taxon-name-part>
            <object-id xmlns:xlink="http://www.w3.org/1999/xlink" xlink:type="simple">Index Fungorum: IF903225</object-id>
            <object-id xmlns:xlink="http://www.w3.org/1999/xlink" xlink:type="simple">Facesoffungi Number: FoF15909</object-id>
          </tp:taxon-name><tp:taxon-authority>Y. Feng, Z.Y. Liu &amp; Jian K. Liu</tp:taxon-authority><tp:taxon-status xmlns:xlink="http://www.w3.org/1999/xlink" xlink:type="simple">sp. nov.</tp:taxon-status><xref ref-type="fig" rid="F4">Figs 4</xref><xref ref-type="fig" rid="F5">, 5</xref></tp:nomenclature><tp:treatment-sec sec-type="Holotype" id="SECID0EGHBI"><title>Holotype.</title><p><named-content xmlns:xlink="http://www.w3.org/1999/xlink" content-type="dwc:institutional_code" xlink:title="Cryptogams Kunming Institute of Botany Academia Sinica" xlink:href="http://grbio.org/institution/cryptogamic-herbarium-kunming-institute-botany" xlink:type="simple">HKAS</named-content> 112597.</p></tp:treatment-sec><tp:treatment-sec sec-type="etymology" id="SECID0EQHBI"><title>Etymology.</title><p>Species epithet refers to the similar conidia to <italic><tp:taxon-name><tp:taxon-name-part taxon-name-part-type="genus" reg="Bambusicola">Bambusicola</tp:taxon-name-part><tp:taxon-name-part taxon-name-part-type="species" reg="dimorpha">dimorpha</tp:taxon-name-part></tp:taxon-name></italic> which have two types in culture.</p></tp:treatment-sec><tp:treatment-sec sec-type="description" id="SECID0EBIBI"><title>Description.</title><p><bold><italic>Saprobic</italic></bold> on bamboo culms. <bold>Sexual morph</bold>: Undetermined. <bold>Asexual morph</bold>: <bold><italic>Conidiomata</italic></bold> initially embedded in the epidermis of bamboo culms and later breaking through the epidermis,solitary to gregarious, subglobose with a flattened base, brown to dark brown. 78–161 μm high, 180–270 μm diam. <bold><italic>Conidiomatal wall</italic></bold> comprising 3–5 layers of cells of <bold><italic>textura angularis</italic></bold>, with dark brown outer layers and hyaline inner layers, less distinguished from the host tissue. <bold><italic>Conidiophores</italic></bold> reduced to conidiogenous cells. <bold><italic>Conidiogenous cells</italic></bold> 9–32 × 1–2 μm (x̄ = 23 × 2 μm, n = 15), holoblastic, monoblastic, cylindrical, smooth, hyaline. <bold><italic>Conidia</italic></bold> 24–27 × 3–4 μm (x̄ = 26 × 4 μm, n = 30), initially hyaline to pale brown, aseptate, becoming yellowish brown, 2–3-septate when maturity, cylindrical, obtuse at both ends, smooth-walled, straight, guttulate.</p><fig id="F4" position="float" orientation="portrait"><object-id xmlns:xlink="http://www.w3.org/1999/xlink" content-type="doi" xlink:type="simple">10.3897/mycokeys.118.149455.figure4</object-id><object-id xmlns:xlink="http://www.w3.org/1999/xlink" content-type="arpha" xlink:type="simple">33061692-1CAE-5E20-8662-B74892B4E7E8</object-id><label>Figure 4.</label><caption><p><italic><tp:taxon-name><tp:taxon-name-part taxon-name-part-type="genus" reg="Bambusicola">Bambusicola</tp:taxon-name-part><tp:taxon-name-part taxon-name-part-type="species" reg="pseudodimorphae">pseudodimorphae</tp:taxon-name-part></tp:taxon-name></italic> (<named-content xmlns:xlink="http://www.w3.org/1999/xlink" content-type="dwc:institutional_code" xlink:title="Cryptogams Kunming Institute of Botany Academia Sinica" xlink:href="http://grbio.org/institution/cryptogamic-herbarium-kunming-institute-botany" xlink:type="simple">HKAS</named-content> 112597, holotype) <bold>A, B</bold> conidiomata on the host <bold>C</bold> vertical section of a conidioma <bold>D</bold> germinated conidium <bold>E, F</bold> cultures on <abbrev xmlns:xlink="http://www.w3.org/1999/xlink" xlink:title="Potato Dextrose Agar" id="ABBRID0EKKBI" xlink:type="simple">PDA</abbrev><bold>E</bold> from above <bold>F</bold> from below <bold>G−K</bold> conidiogenous cells and developing conidia <bold>L−P</bold> conidia. Scale bars: 100 µm (<bold>C</bold>); 20 µm (<bold>D</bold>); 5 µm (<bold>G−I</bold>); 10 µm (<bold>J−P</bold>).</p></caption><graphic xmlns:xlink="http://www.w3.org/1999/xlink" xlink:href="mycokeys-118-081-g004.jpg" position="float" orientation="portrait" xlink:type="simple" id="oo_1343246.jpg"><uri content-type="original_file" xlink:type="simple">https://binary.pensoft.net/fig/1343246</uri></graphic></fig></tp:treatment-sec><tp:treatment-sec sec-type="description" id="SECID0EDLBI"><title>Culture characteristics.</title><p>Colonies on <abbrev xmlns:xlink="http://www.w3.org/1999/xlink" xlink:title="Potato Dextrose Agar" id="ABBRID0EJLBI" xlink:type="simple">PDA</abbrev> slow growing, 16 mm diam. after 10 d at 25 °C in dark, circular, with an entire margin, white, fluffy, with dense mycelium on the surface. Reverse white with a yellowish center. After being cultivated on <abbrev xmlns:xlink="http://www.w3.org/1999/xlink" xlink:title="Potato Dextrose Agar" id="ABBRID0ENLBI" xlink:type="simple">PDA</abbrev> for two months, <italic><tp:taxon-name><tp:taxon-name-part taxon-name-part-type="genus" reg="Bambusicola">Bambusicola</tp:taxon-name-part><tp:taxon-name-part taxon-name-part-type="species" reg="pseudodimorphae">pseudodimorphae</tp:taxon-name-part></tp:taxon-name></italic> generated two types of conidia, macro- and microconidia. Macroconidia 20–26(–29) × 3–5 μm (x̄ = 24 × 4 μm, n = 30), cylindrical, with obtuse and rounded ends, 3-septate, pale brown to brown, smooth-walled. Microconidia 3–4 × 1–3 μm (x̄ = 4 × 2 μm, n = 30), ellipsoidal, pale brown, aseptate.</p><fig id="F5" position="float" orientation="portrait"><object-id xmlns:xlink="http://www.w3.org/1999/xlink" content-type="doi" xlink:type="simple">10.3897/mycokeys.118.149455.figure5</object-id><object-id xmlns:xlink="http://www.w3.org/1999/xlink" content-type="arpha" xlink:type="simple">A4A78F9A-26A9-5D41-94D1-3D538BF9F054</object-id><label>Figure 5.</label><caption><p>Reproduced <italic><tp:taxon-name><tp:taxon-name-part taxon-name-part-type="genus" reg="Bambusicola">Bambusicola</tp:taxon-name-part><tp:taxon-name-part taxon-name-part-type="species" reg="pseudodimorphae">pseudodimorphae</tp:taxon-name-part></tp:taxon-name></italic> (<named-content xmlns:xlink="http://www.w3.org/1999/xlink" content-type="dwc:institutional_code" xlink:title="China General Microbiological Culture Collection Center" xlink:href="http://grbio.org/institution/china-general-microbiological-culture-collection-center-chinese-academy-sciences" xlink:type="simple">CGMCC</named-content> 3.20353, ex-type) <bold>A, B</bold> colony on <abbrev xmlns:xlink="http://www.w3.org/1999/xlink" xlink:title="Potato Dextrose Agar" id="ABBRID0E2MBI" xlink:type="simple">PDA</abbrev><bold>C−F</bold> conidiogenous cells with conidia <bold>G−J</bold> macroconidia <bold>K</bold> microconidia. Scale bars: 10 µm (<bold>C−K</bold>).</p></caption><graphic xmlns:xlink="http://www.w3.org/1999/xlink" xlink:href="mycokeys-118-081-g005.jpg" position="float" orientation="portrait" xlink:type="simple" id="oo_1343247.jpg"><uri content-type="original_file" xlink:type="simple">https://binary.pensoft.net/fig/1343247</uri></graphic></fig></tp:treatment-sec><tp:treatment-sec sec-type="material" id="SECID0EMNBI"><title>Material examined.</title><p>China • Guizhou Province, Xingyi City. On dead bamboo stems, 5 September 2019, Yao Feng, XY19-3 (<named-content xmlns:xlink="http://www.w3.org/1999/xlink" content-type="dwc:institutional_code" xlink:title="Cryptogams Kunming Institute of Botany Academia Sinica" xlink:href="http://grbio.org/institution/cryptogamic-herbarium-kunming-institute-botany" xlink:type="simple">HKAS</named-content> 112597, holotype; <abbrev xmlns:xlink="http://www.w3.org/1999/xlink" xlink:title="Guizhou Academy of Agriculture sciences" id="ABBRID0EWNBI" xlink:type="simple">GZAAS</abbrev> 21-0501, isotype), ex-type living cultures <named-content xmlns:xlink="http://www.w3.org/1999/xlink" content-type="dwc:institutional_code" xlink:title="China General Microbiological Culture Collection Center" xlink:href="http://grbio.org/institution/china-general-microbiological-culture-collection-center-chinese-academy-sciences" xlink:type="simple">CGMCC</named-content> 3.20353 = GZCC21-0801; <italic>ibid</italic>., 6 September 2019, Yao Feng, XY19b (<abbrev xmlns:xlink="http://www.w3.org/1999/xlink" xlink:title="Guizhou Academy of Agriculture sciences" id="ABBRID0EAOBI" xlink:type="simple">GZAAS</abbrev> 21-0388, paratype), living culture <abbrev xmlns:xlink="http://www.w3.org/1999/xlink" xlink:title="Guizhou Culture Collection" id="ABBRID0EEOBI" xlink:type="simple">GZCC</abbrev> 21-0896.</p></tp:treatment-sec><tp:treatment-sec sec-type="notes" id="SECID0EIOBI"><title>Notes.</title><p>Phylogenetic analyses revealed that the two strains of <italic><tp:taxon-name><tp:taxon-name-part taxon-name-part-type="genus" reg="Bambusicola">Bambusicola</tp:taxon-name-part><tp:taxon-name-part taxon-name-part-type="species" reg="pseudodimorphae">pseudodimorphae</tp:taxon-name-part></tp:taxon-name></italic> clustered with <italic><tp:taxon-name><tp:taxon-name-part taxon-name-part-type="genus" reg="Bambusicola">B.</tp:taxon-name-part><tp:taxon-name-part taxon-name-part-type="species" reg="bambusae">bambusae</tp:taxon-name-part></tp:taxon-name></italic>, <italic><tp:taxon-name><tp:taxon-name-part taxon-name-part-type="genus" reg="Bambusicola">B.</tp:taxon-name-part><tp:taxon-name-part taxon-name-part-type="species" reg="dimorpha">dimorpha</tp:taxon-name-part></tp:taxon-name></italic>, <italic><tp:taxon-name><tp:taxon-name-part taxon-name-part-type="genus" reg="Bambusicola">B.</tp:taxon-name-part><tp:taxon-name-part taxon-name-part-type="species" reg="ficuum">ficuum</tp:taxon-name-part></tp:taxon-name></italic>, and <italic><tp:taxon-name><tp:taxon-name-part taxon-name-part-type="genus" reg="Bambusicola">B.</tp:taxon-name-part><tp:taxon-name-part taxon-name-part-type="species" reg="pustulata">pustulata</tp:taxon-name-part></tp:taxon-name></italic>, forming a distinct lineage within <italic><tp:taxon-name><tp:taxon-name-part taxon-name-part-type="genus" reg="Bambusicola">Bambusicola</tp:taxon-name-part></tp:taxon-name></italic> (Fig. <xref ref-type="fig" rid="F1">1</xref>). Morphologically, <italic><tp:taxon-name><tp:taxon-name-part taxon-name-part-type="genus" reg="Bambusicola">B.</tp:taxon-name-part><tp:taxon-name-part taxon-name-part-type="species" reg="pseudodimorphae">pseudodimorphae</tp:taxon-name-part></tp:taxon-name></italic> closely resembles is similar to <italic><tp:taxon-name><tp:taxon-name-part taxon-name-part-type="genus" reg="Bambusicola">B.</tp:taxon-name-part><tp:taxon-name-part taxon-name-part-type="species" reg="dimorpha">dimorpha</tp:taxon-name-part></tp:taxon-name></italic> in having two types of conidia. However, <italic><tp:taxon-name><tp:taxon-name-part taxon-name-part-type="genus" reg="Bambusicola">B.</tp:taxon-name-part><tp:taxon-name-part taxon-name-part-type="species" reg="pseudodimorphae">pseudodimorphae</tp:taxon-name-part></tp:taxon-name></italic> differs by having smaller conidiomata (78–161 × 180–270 μm vs. 200–250 × 210–340 μm) and longer conidia (24–27 μm long, 3-septate vs. 13–21 μm long, 1-septate) (<xref ref-type="bibr" rid="B42">Thambugala et al. 2017</xref>). Since our collection is an asexual morph, and the other three species (<italic><tp:taxon-name><tp:taxon-name-part taxon-name-part-type="genus" reg="Bambusicola">B.</tp:taxon-name-part><tp:taxon-name-part taxon-name-part-type="species" reg="bambusae">bambusae</tp:taxon-name-part></tp:taxon-name></italic>, <italic><tp:taxon-name><tp:taxon-name-part taxon-name-part-type="genus" reg="Bambusicola">B.</tp:taxon-name-part><tp:taxon-name-part taxon-name-part-type="species" reg="ficuum">ficuum</tp:taxon-name-part></tp:taxon-name></italic>, and <italic><tp:taxon-name><tp:taxon-name-part taxon-name-part-type="genus" reg="Bambusicola">B.</tp:taxon-name-part><tp:taxon-name-part taxon-name-part-type="species" reg="pustulata">pustulata</tp:taxon-name-part></tp:taxon-name></italic>) are known as sexual morphs, direct comparisons between them are not feasible. Molecular analyses further support the distinction of <italic><tp:taxon-name><tp:taxon-name-part taxon-name-part-type="genus" reg="Bambusicola">B.</tp:taxon-name-part><tp:taxon-name-part taxon-name-part-type="species" reg="pseudodimorphae">pseudodimorphae</tp:taxon-name-part></tp:taxon-name></italic> as a novel species. The <italic><abbrev xmlns:xlink="http://www.w3.org/1999/xlink" xlink:title="translation elongation factor 1-alpha" id="ABBRID0ECTBI" xlink:type="simple">tef1-α</abbrev></italic> and <italic>rpb2</italic> sequences of <italic><tp:taxon-name><tp:taxon-name-part taxon-name-part-type="genus" reg="Bambusicola">B.</tp:taxon-name-part><tp:taxon-name-part taxon-name-part-type="species" reg="pseudodimorphae">pseudodimorphae</tp:taxon-name-part></tp:taxon-name></italic> differ from those of <italic><tp:taxon-name><tp:taxon-name-part taxon-name-part-type="genus" reg="Bambusicola">B.</tp:taxon-name-part><tp:taxon-name-part taxon-name-part-type="species" reg="bambusae">bambusae</tp:taxon-name-part></tp:taxon-name></italic> by 3% (32/924 bp) and 3% (35/1001 bp) nucleotides, respectively. Additionally, the <italic>rpb2</italic> sequence of <italic><tp:taxon-name><tp:taxon-name-part taxon-name-part-type="genus" reg="Bambusicola">B.</tp:taxon-name-part><tp:taxon-name-part taxon-name-part-type="species" reg="pseudodimorphae">pseudodimorphae</tp:taxon-name-part></tp:taxon-name></italic> showed 96% (945/984 bp, one gap) and 97% (853/880 bp, no gap) sequence similarity with <italic><tp:taxon-name><tp:taxon-name-part taxon-name-part-type="genus" reg="Bambusicola">B.</tp:taxon-name-part><tp:taxon-name-part taxon-name-part-type="species" reg="pustulata">pustulata</tp:taxon-name-part></tp:taxon-name></italic> and <italic><tp:taxon-name><tp:taxon-name-part taxon-name-part-type="genus" reg="Bambusicola">B.</tp:taxon-name-part><tp:taxon-name-part taxon-name-part-type="species" reg="dimorpha">dimorpha</tp:taxon-name-part></tp:taxon-name></italic>, respectively. Based on the morphology and molecular evidence, <italic><tp:taxon-name><tp:taxon-name-part taxon-name-part-type="genus" reg="Bambusicola">B.</tp:taxon-name-part><tp:taxon-name-part taxon-name-part-type="species" reg="pseudodimorphae">pseudodimorphae</tp:taxon-name-part></tp:taxon-name></italic> is identified as a new species following the species delineation guidelines of <xref ref-type="bibr" rid="B19">Jeewon and Hyde (2016)</xref>.</p></tp:treatment-sec><tp:treatment-sec><!--Section generated to contain objects referenced in tp:taxon-treatment.--><fig id="F1" position="float" orientation="portrait"><object-id xmlns:xlink="http://www.w3.org/1999/xlink" content-type="doi" xlink:type="simple">10.3897/mycokeys.118.149455.figure1</object-id><object-id xmlns:xlink="http://www.w3.org/1999/xlink" content-type="arpha" xlink:type="simple">23CA0BA1-778F-574D-8D6D-C5C4A72A88D9</object-id><label>Figure 1.</label><caption><p>Phylogram generated from maximum likelihood analysis based on a combined dataset of <abbrev xmlns:xlink="http://www.w3.org/1999/xlink" xlink:title="small subunit rDNA" id="ABBRID0EAHAI" xlink:type="simple">SSU</abbrev>, <abbrev xmlns:xlink="http://www.w3.org/1999/xlink" xlink:title="internal transcribed spacer" id="ABBRID0EEHAI" xlink:type="simple">ITS</abbrev>, <abbrev xmlns:xlink="http://www.w3.org/1999/xlink" xlink:title="large subunit rDNA" id="ABBRID0EIHAI" xlink:type="simple">LSU</abbrev>, <italic>rpb2</italic> and <italic><abbrev xmlns:xlink="http://www.w3.org/1999/xlink" xlink:title="translation elongation factor 1-alpha" id="ABBRID0EPHAI" xlink:type="simple">tef1-α</abbrev></italic> sequences. Bootstrap support values for <abbrev xmlns:xlink="http://www.w3.org/1999/xlink" xlink:title="maximum likelihood" id="ABBRID0ETHAI" xlink:type="simple">ML</abbrev> (≥75%) and bayesian posterior probabilities (≥0.95) are given at the nodes (<abbrev xmlns:xlink="http://www.w3.org/1999/xlink" xlink:title="maximum likelihood" id="ABBRID0EXHAI" xlink:type="simple">ML</abbrev> BS/PP). Branches with 100% <abbrev xmlns:xlink="http://www.w3.org/1999/xlink" xlink:title="maximum likelihood" id="ABBRID0E2HAI" xlink:type="simple">ML</abbrev> BS and 1.00 PP are thickened. New strains are shown in red. The tree is rooted with <italic><tp:taxon-name><tp:taxon-name-part taxon-name-part-type="genus" reg="Sulcatispora">Sulcatispora</tp:taxon-name-part><tp:taxon-name-part taxon-name-part-type="species" reg="berchemiae">berchemiae</tp:taxon-name-part></tp:taxon-name></italic> KT1607 and <italic><tp:taxon-name><tp:taxon-name-part taxon-name-part-type="genus" reg="Sulcatispora">Sulcatispora</tp:taxon-name-part><tp:taxon-name-part taxon-name-part-type="species" reg="acerina">acerina</tp:taxon-name-part></tp:taxon-name></italic> KT2982, and ex-type strains are in bold.</p></caption><graphic xmlns:xlink="http://www.w3.org/1999/xlink" xlink:href="mycokeys-118-081-g001.jpg" position="float" orientation="portrait" xlink:type="simple" id="oo_1343243.jpg"><uri content-type="original_file" xlink:type="simple">https://binary.pensoft.net/fig/1343243</uri></graphic></fig></tp:treatment-sec><ref-list><ref id="B42"><mixed-citation xmlns:xlink="http://www.w3.org/1999/xlink" xlink:type="simple"><person-group><name name-style="western"><surname>Thambugala</surname><given-names>KM</given-names></name><name name-style="western"><surname>Wanasinghe</surname><given-names>DN</given-names></name><name name-style="western"><surname>Phillips</surname><given-names>AJL</given-names></name><name name-style="western"><surname>Camporesi</surname><given-names>E</given-names></name><name name-style="western"><surname>Bulgakov</surname><given-names>TS</given-names></name><name name-style="western"><surname>Phukhamsakda</surname><given-names>C</given-names></name><name name-style="western"><surname>Ariyawansa</surname><given-names>HA</given-names></name><name name-style="western"><surname>Goonasekara</surname><given-names>ID</given-names></name><name name-style="western"><surname>Phookamsak</surname><given-names>R</given-names></name><name name-style="western"><surname>Dissanayake</surname><given-names>A</given-names></name><name name-style="western"><surname>Tennakoon</surname><given-names>DS</given-names></name><name name-style="western"><surname>Tibpromma</surname><given-names>S</given-names></name><name name-style="western"><surname>Chen</surname><given-names>YY</given-names></name><name name-style="western"><surname>Liu</surname><given-names>ZY</given-names></name><name name-style="western"><surname>Hyde</surname><given-names>KD</given-names></name></person-group> (<year>2017</year>) <article-title>Mycosphere notes 1–50: Grass (<tp:taxon-name><tp:taxon-name-part taxon-name-part-type="family">Poaceae</tp:taxon-name-part></tp:taxon-name>) inhabiting <tp:taxon-name><tp:taxon-name-part taxon-name-part-type="class">Dothideomycetes</tp:taxon-name-part></tp:taxon-name>.</article-title><source>Mycosphere: Journal of Fungal Biology</source><volume>8</volume>: <fpage>697</fpage>–<lpage>796</lpage>. <ext-link xlink:href="10.5943/mycosphere/8/4/13" ext-link-type="doi" xlink:type="simple">https://doi.org/10.5943/mycosphere/8/4/13</ext-link></mixed-citation></ref><ref id="B19"><mixed-citation xmlns:xlink="http://www.w3.org/1999/xlink" xlink:type="simple"><person-group><name name-style="western"><surname>Jeewon</surname><given-names>R</given-names></name><name name-style="western"><surname>Hyde</surname><given-names>KD</given-names></name></person-group> (<year>2016</year>) <article-title>Establishing species boundaries and new taxa among fungi: Recommendations to resolve taxonomic ambiguities.</article-title><source>Mycosphere: Journal of Fungal Biology</source><volume>7</volume>(<issue>11</issue>): <fpage>1669</fpage>–<lpage>1677</lpage>. <ext-link xlink:href="10.5943/mycosphere/7/11/4" ext-link-type="doi" xlink:type="simple">https://doi.org/10.5943/mycosphere/7/11/4</ext-link></mixed-citation></ref></ref-list></tp:taxon-treatment>
