# Supplementary material for: ﻿Morpho-phylogenetic evidence reveals novel Bambusicolous fungi from Guizhou Province, China
Source: MycoKeys. 2025 Jun 2;118:81–103. doi: 10.3897/mycokeys.118.149455 (PMC12149888; doi:10.3897/mycokeys.118.149455)
Supplement: XML Treatment for Bambusicola autumnalis [file mycokeys.118.149455-treatment4.xml]

<!DOCTYPE tp:taxon-treatment
  PUBLIC "-//TaxonX//DTD Taxonomic Treatment Publishing DTD v0 20100105//EN" "tax-treatment-NSO.dtd">
<tp:taxon-treatment xmlns:tp="http://www.plazi.org/taxpub"><tp:treatment-meta><kwd-group><label>Taxon classification</label><kwd>
              <named-content content-type="kingdom">Fungi</named-content>
            </kwd><kwd>
              <named-content content-type="order">Pleosporales</named-content>
            </kwd><kwd>
              <named-content content-type="family">Bambusicolaceae</named-content>
            </kwd></kwd-group><mixed-citation publication-type="journal"><person-group><name><surname>Feng</surname><given-names>Yao</given-names></name><name><surname>Chen</surname><given-names>Ya-Ya</given-names></name><name><surname>Lin</surname><given-names>Chuan-Gen</given-names></name><name><surname>Liu</surname><given-names>Zuo-Yi</given-names></name><name><surname>Chen</surname><given-names>Xiao-Fang</given-names></name><name><surname>Pei</surname><given-names>Guo-Shun</given-names></name><name><surname>Liu</surname><given-names>Jian-Kui</given-names></name></person-group><article-title>﻿Morpho-phylogenetic evidence reveals novel Bambusicolous fungi from Guizhou Province, China</article-title><source>MycoKeys</source><day>02</day><month>06</month><year>2025</year><volume>118</volume><fpage>81</fpage><lpage>103</lpage><pub-id pub-id-type="doi">10.3897/mycokeys.118.149455</pub-id></mixed-citation></tp:treatment-meta><tp:nomenclature><label>﻿</label><tp:taxon-name>
            <object-id xmlns:xlink="http://www.w3.org/1999/xlink" content-type="arpha" xlink:type="simple">94562EFE-AD97-5611-A9EB-0A00DBC9F8DF</object-id>
            <tp:taxon-name-part taxon-name-part-type="genus" reg="Bambusicola">Bambusicola</tp:taxon-name-part>
            <tp:taxon-name-part taxon-name-part-type="species" reg="autumnalis">autumnalis</tp:taxon-name-part>
          </tp:taxon-name><tp:taxon-authority>R.R. Liang, S.N. Zhang &amp; Jian K. Liu, Phytotaxa 601(3): 208 (2023)</tp:taxon-authority><xref ref-type="fig" rid="F6">Figs 6</xref><xref ref-type="fig" rid="F7">, 7</xref></tp:nomenclature><tp:treatment-sec sec-type="description" id="SECID0E4WBI"><title>Description.</title><p><bold><italic>Saprobic</italic></bold> on dead bamboo culms. <bold>Sexual morph: <italic>Ascomata</italic></bold> 263–370 μm diam., 185–202 μm high, solitary, scattered to gregarious, initially growing under the host surface, breaking through the surface after maturity, with cracks on the host, subglobose with a flattened base, some arranged in rows, brown to dark brown. <bold><italic>Peridium</italic></bold> comprising several layers of cells of <bold><italic>textura angularis</italic></bold>, with dark brown outer layers and hyaline inner layers. <bold><italic>Hamathecium</italic></bold> of dense, 1–2 μm wide, filamentous, branched, indistinctly septate, smooth-walled, trabeculate pseudoparaphyses, anastomosing at the apex, embedded in a hyaline, gelatinous matrix. <bold><italic>Asci</italic></bold> 64–95(−102) × (10–)11−14 μm (x̄ = 83 × 12 μm, n = 20), 8-spored, bitunicate, broadly cylindrical to cylindrical-clavate, with a short pedicel, apically rounded with a well-developed ocular chamber. <bold><italic>Ascospores</italic></bold> (24–)26–29 × 4–6 μm (x̄ = 26 × 5 μm, n = 30), overlapping, biseriate, hyaline, fusiform, with acute ends, 1-septate, slightly constricted at the septa, asymmetric, slightly curved, smooth-walled with 2–4 guttules, surrounded by a thin, inconspicuous mucilaginous sheath. <bold>Asexual morph</bold>: Coelomycetous, produced on <abbrev xmlns:xlink="http://www.w3.org/1999/xlink" xlink:title="Potato Dextrose Agar" id="ABBRID0E4XBI" xlink:type="simple">PDA</abbrev>. <bold><italic>Conidiomata</italic></bold> pycnidial, solitary to gregarious, superficial. <bold><italic>Conidiogenous cells</italic></bold> 5–17 × 2–4 μm (x̄ = 9 × 3 μm, n = 15), holoblastic, integrated or discrete, subcylindrical to cylindrical, hyaline, smooth, occasionally with an enlarged structure at the top. <bold><italic>Conidia</italic></bold> with two types, macro- and microconidia. <bold><italic>Macroconidia</italic></bold> 23–31(–34) × 4–6(–7) μm (x̄ = 28 × 5 μm, n = 30), cylindrical to ellipsoidal, with rounded ends, 3-septate, pale brown to brown, slightly constricted at the septa, smooth. <bold><italic>Microconidia</italic></bold> 3–6 × 1–2(–3) μm (x̄ = 5 × 2 μm, n = 30), subglobose to ellipsoidal, with rounded to obtuse ends, pale brown, aseptate, smooth-walled.</p><fig id="F6" position="float" orientation="portrait"><object-id xmlns:xlink="http://www.w3.org/1999/xlink" content-type="doi" xlink:type="simple">10.3897/mycokeys.118.149455.figure6</object-id><object-id xmlns:xlink="http://www.w3.org/1999/xlink" content-type="arpha" xlink:type="simple">01A5FBE1-9A50-580E-A3C1-31E048771A3F</object-id><label>Figure 6.</label><caption><p><italic><tp:taxon-name><tp:taxon-name-part taxon-name-part-type="genus" reg="Bambusicola">Bambusicola</tp:taxon-name-part><tp:taxon-name-part taxon-name-part-type="species" reg="autumnalis">autumnalis</tp:taxon-name-part></tp:taxon-name></italic> (<named-content xmlns:xlink="http://www.w3.org/1999/xlink" content-type="dwc:institutional_code" xlink:title="Cryptogams Kunming Institute of Botany Academia Sinica" xlink:href="http://grbio.org/institution/cryptogamic-herbarium-kunming-institute-botany" xlink:type="simple">HKAS</named-content> 112598) <bold>A, B</bold> appearance of ascomata on the host <bold>C</bold> pseudoparaphyses <bold>D</bold> vertical section of an ascoma <bold>E</bold> peridium <bold>F</bold> germinated ascospore <bold>G, H</bold> cultures on <abbrev xmlns:xlink="http://www.w3.org/1999/xlink" xlink:title="Potato Dextrose Agar" id="ABBRID0EYZBI" xlink:type="simple">PDA</abbrev><bold>G</bold> from above <bold>H</bold> from below <bold>I–M</bold> asci <bold>N–R</bold> ascospores. Scale bars: 100 µm (<bold>D</bold>); 25 µm (<bold>E, F</bold>); 20 µm (<bold>I–M</bold>); 15 µm (<bold>C, N–R</bold>).</p></caption><graphic xmlns:xlink="http://www.w3.org/1999/xlink" xlink:href="mycokeys-118-081-g006.jpg" position="float" orientation="portrait" xlink:type="simple" id="oo_1343248.jpg"><uri content-type="original_file" xlink:type="simple">https://binary.pensoft.net/fig/1343248</uri></graphic></fig></tp:treatment-sec><tp:treatment-sec sec-type="description" id="SECID0ER1BI"><title>Culture characteristics.</title><p>Colonies on <abbrev xmlns:xlink="http://www.w3.org/1999/xlink" xlink:title="Potato Dextrose Agar" id="ABBRID0EX1BI" xlink:type="simple">PDA</abbrev> reaching 16 mm diam. after 10 d at 25 °C in dark, white, circular, velvety, with uneven margin. Reverse white with a yellowish center.</p></tp:treatment-sec><tp:treatment-sec sec-type="material" id="SECID0E21BI"><title>Material examined.</title><p>China • Guizhou Province, Xingyi City. On dead bamboo stems, 5 September 2019, Yao Feng, XY19-4 (<named-content xmlns:xlink="http://www.w3.org/1999/xlink" content-type="dwc:institutional_code" xlink:title="Cryptogams Kunming Institute of Botany Academia Sinica" xlink:href="http://grbio.org/institution/cryptogamic-herbarium-kunming-institute-botany" xlink:type="simple">HKAS</named-content> 112598,<abbrev xmlns:xlink="http://www.w3.org/1999/xlink" xlink:title="Guizhou Academy of Agriculture sciences" id="ABBRID0EF2BI" xlink:type="simple">GZAAS</abbrev> 21-0500, living cultures <named-content xmlns:xlink="http://www.w3.org/1999/xlink" content-type="dwc:institutional_code" xlink:title="China General Microbiological Culture Collection Center" xlink:href="http://grbio.org/institution/china-general-microbiological-culture-collection-center-chinese-academy-sciences" xlink:type="simple">CGMCC</named-content> 3.20354 = <abbrev xmlns:xlink="http://www.w3.org/1999/xlink" xlink:title="Guizhou Culture Collection" id="ABBRID0EN2BI" xlink:type="simple">GZCC</abbrev> 21-0800; <italic>ibid</italic>., 6 September 2019, Yao Feng, XY19-1 (<abbrev xmlns:xlink="http://www.w3.org/1999/xlink" xlink:title="Guizhou Academy of Agriculture sciences" id="ABBRID0ET2BI" xlink:type="simple">GZAAS</abbrev> 21-0389), living culture <abbrev xmlns:xlink="http://www.w3.org/1999/xlink" xlink:title="Guizhou Culture Collection" id="ABBRID0EX2BI" xlink:type="simple">GZCC</abbrev> 21-0897.</p><fig id="F7" position="float" orientation="portrait"><object-id xmlns:xlink="http://www.w3.org/1999/xlink" content-type="doi" xlink:type="simple">10.3897/mycokeys.118.149455.figure7</object-id><object-id xmlns:xlink="http://www.w3.org/1999/xlink" content-type="arpha" xlink:type="simple">6212EABD-8B8C-529F-8D9A-46EB65040671</object-id><label>Figure 7.</label><caption><p>Reproduced <italic><tp:taxon-name><tp:taxon-name-part taxon-name-part-type="genus" reg="Bambusicola">Bambusicola</tp:taxon-name-part><tp:taxon-name-part taxon-name-part-type="species" reg="autumnalis">autumnalis</tp:taxon-name-part></tp:taxon-name></italic> (<named-content xmlns:xlink="http://www.w3.org/1999/xlink" content-type="dwc:institutional_code" xlink:title="China General Microbiological Culture Collection Center" xlink:href="http://grbio.org/institution/china-general-microbiological-culture-collection-center-chinese-academy-sciences" xlink:type="simple">CGMCC</named-content> 3.20354) <bold>A, B</bold> colony on <abbrev xmlns:xlink="http://www.w3.org/1999/xlink" xlink:title="Potato Dextrose Agar" id="ABBRID0EU3BI" xlink:type="simple">PDA</abbrev><bold>C−F</bold> conidiogenous cells with macroconidia <bold>G−K</bold> macroconidia <bold>L−N</bold> conidiogenous cells with microconidia <bold>O</bold> microconidia. Scale bars: 10 µm (<bold>C−O</bold>).</p></caption><graphic xmlns:xlink="http://www.w3.org/1999/xlink" xlink:href="mycokeys-118-081-g007.jpg" position="float" orientation="portrait" xlink:type="simple" id="oo_1343249.jpg"><uri content-type="original_file" xlink:type="simple">https://binary.pensoft.net/fig/1343249</uri></graphic></fig></tp:treatment-sec><tp:treatment-sec sec-type="notes" id="SECID0EH4BI"><title>Notes.</title><p><xref ref-type="bibr" rid="B25">Liang et al. (2023)</xref> described <italic><tp:taxon-name><tp:taxon-name-part taxon-name-part-type="genus" reg="Bambusicola">Bambusicola</tp:taxon-name-part><tp:taxon-name-part taxon-name-part-type="species" reg="autumnalis">autumnalis</tp:taxon-name-part></tp:taxon-name></italic> as a novel species based on its sexual morph and phylogenetic analysis. The phylogenetic results (Fig. <xref ref-type="fig" rid="F1">1</xref>) confirmed that our new collections are conspecific with <italic><tp:taxon-name><tp:taxon-name-part taxon-name-part-type="genus" reg="Bambusicola">B.</tp:taxon-name-part><tp:taxon-name-part taxon-name-part-type="species" reg="autumnalis">autumnalis</tp:taxon-name-part></tp:taxon-name></italic>, and this study expands upon their findings by providing a detailed description of the asexual morph, thereby enhancing the taxonomic understanding of this species.</p></tp:treatment-sec><tp:treatment-sec><!--Section generated to contain objects referenced in tp:taxon-treatment.--><fig id="F1" position="float" orientation="portrait"><object-id xmlns:xlink="http://www.w3.org/1999/xlink" content-type="doi" xlink:type="simple">10.3897/mycokeys.118.149455.figure1</object-id><object-id xmlns:xlink="http://www.w3.org/1999/xlink" content-type="arpha" xlink:type="simple">23CA0BA1-778F-574D-8D6D-C5C4A72A88D9</object-id><label>Figure 1.</label><caption><p>Phylogram generated from maximum likelihood analysis based on a combined dataset of <abbrev xmlns:xlink="http://www.w3.org/1999/xlink" xlink:title="small subunit rDNA" id="ABBRID0EAHAI" xlink:type="simple">SSU</abbrev>, <abbrev xmlns:xlink="http://www.w3.org/1999/xlink" xlink:title="internal transcribed spacer" id="ABBRID0EEHAI" xlink:type="simple">ITS</abbrev>, <abbrev xmlns:xlink="http://www.w3.org/1999/xlink" xlink:title="large subunit rDNA" id="ABBRID0EIHAI" xlink:type="simple">LSU</abbrev>, <italic>rpb2</italic> and <italic><abbrev xmlns:xlink="http://www.w3.org/1999/xlink" xlink:title="translation elongation factor 1-alpha" id="ABBRID0EPHAI" xlink:type="simple">tef1-α</abbrev></italic> sequences. Bootstrap support values for <abbrev xmlns:xlink="http://www.w3.org/1999/xlink" xlink:title="maximum likelihood" id="ABBRID0ETHAI" xlink:type="simple">ML</abbrev> (≥75%) and bayesian posterior probabilities (≥0.95) are given at the nodes (<abbrev xmlns:xlink="http://www.w3.org/1999/xlink" xlink:title="maximum likelihood" id="ABBRID0EXHAI" xlink:type="simple">ML</abbrev> BS/PP). Branches with 100% <abbrev xmlns:xlink="http://www.w3.org/1999/xlink" xlink:title="maximum likelihood" id="ABBRID0E2HAI" xlink:type="simple">ML</abbrev> BS and 1.00 PP are thickened. New strains are shown in red. The tree is rooted with <italic><tp:taxon-name><tp:taxon-name-part taxon-name-part-type="genus" reg="Sulcatispora">Sulcatispora</tp:taxon-name-part><tp:taxon-name-part taxon-name-part-type="species" reg="berchemiae">berchemiae</tp:taxon-name-part></tp:taxon-name></italic> KT1607 and <italic><tp:taxon-name><tp:taxon-name-part taxon-name-part-type="genus" reg="Sulcatispora">Sulcatispora</tp:taxon-name-part><tp:taxon-name-part taxon-name-part-type="species" reg="acerina">acerina</tp:taxon-name-part></tp:taxon-name></italic> KT2982, and ex-type strains are in bold.</p></caption><graphic xmlns:xlink="http://www.w3.org/1999/xlink" xlink:href="mycokeys-118-081-g001.jpg" position="float" orientation="portrait" xlink:type="simple" id="oo_1343243.jpg"><uri content-type="original_file" xlink:type="simple">https://binary.pensoft.net/fig/1343243</uri></graphic></fig></tp:treatment-sec><ref-list><ref id="B25"><mixed-citation xmlns:xlink="http://www.w3.org/1999/xlink" xlink:type="simple"><person-group><name name-style="western"><surname>Liang</surname><given-names>RR</given-names></name><name name-style="western"><surname>Zhang</surname><given-names>SN</given-names></name><name name-style="western"><surname>Liu</surname><given-names>JK</given-names></name></person-group> (<year>2023</year>) <article-title><italic><tp:taxon-name><tp:taxon-name-part taxon-name-part-type="genus">Bambusicola</tp:taxon-name-part><tp:taxon-name-part taxon-name-part-type="species">autumnalis</tp:taxon-name-part></tp:taxon-name></italic> sp. nov., a bambusicolous ascomycete from Sichuan province, China.</article-title><source>Phytotaxa</source><volume>601</volume>(<issue>3</issue>): <fpage>203</fpage>–<lpage>211</lpage>. <ext-link xlink:href="10.11646/phytotaxa.601.3.1" ext-link-type="doi" xlink:type="simple">https://doi.org/10.11646/phytotaxa.601.3.1</ext-link></mixed-citation></ref></ref-list></tp:taxon-treatment>
