# Supplementary material for: ﻿Morpho-phylogenetic evidence reveals novel Bambusicolous fungi from Guizhou Province, China
Source: MycoKeys. 2025 Jun 2;118:81–103. doi: 10.3897/mycokeys.118.149455 (PMC12149888; doi:10.3897/mycokeys.118.149455)
Supplement: XML Treatment for Corylicola italica [file mycokeys.118.149455-treatment5.xml]

<!DOCTYPE tp:taxon-treatment
  PUBLIC "-//TaxonX//DTD Taxonomic Treatment Publishing DTD v0 20100105//EN" "tax-treatment-NSO.dtd">
<tp:taxon-treatment xmlns:tp="http://www.plazi.org/taxpub"><tp:treatment-meta><kwd-group><label>Taxon classification</label><kwd>
              <named-content content-type="kingdom">Fungi</named-content>
            </kwd><kwd>
              <named-content content-type="order">Pleosporales</named-content>
            </kwd><kwd>
              <named-content content-type="family">Bambusicolaceae</named-content>
            </kwd></kwd-group><mixed-citation publication-type="journal"><person-group><name><surname>Feng</surname><given-names>Yao</given-names></name><name><surname>Chen</surname><given-names>Ya-Ya</given-names></name><name><surname>Lin</surname><given-names>Chuan-Gen</given-names></name><name><surname>Liu</surname><given-names>Zuo-Yi</given-names></name><name><surname>Chen</surname><given-names>Xiao-Fang</given-names></name><name><surname>Pei</surname><given-names>Guo-Shun</given-names></name><name><surname>Liu</surname><given-names>Jian-Kui</given-names></name></person-group><article-title>﻿Morpho-phylogenetic evidence reveals novel Bambusicolous fungi from Guizhou Province, China</article-title><source>MycoKeys</source><day>02</day><month>06</month><year>2025</year><volume>118</volume><fpage>81</fpage><lpage>103</lpage><pub-id pub-id-type="doi">10.3897/mycokeys.118.149455</pub-id></mixed-citation></tp:treatment-meta><tp:nomenclature><label>﻿</label><tp:taxon-name>
            <object-id xmlns:xlink="http://www.w3.org/1999/xlink" content-type="arpha" xlink:type="simple">ED4AE79B-9061-5BFA-9B15-8B1973B7873F</object-id>
            <tp:taxon-name-part taxon-name-part-type="genus" reg="Corylicola">Corylicola</tp:taxon-name-part>
            <tp:taxon-name-part taxon-name-part-type="species" reg="italica">italica</tp:taxon-name-part>
          </tp:taxon-name><tp:taxon-authority>Wijesinghe, Camporesi, Yong Wang bis &amp; K.D. Hyde, Biodiversity Data Journal 8 (e55957): 8 (2020)</tp:taxon-authority><xref ref-type="fig" rid="F8">Fig. 8</xref></tp:nomenclature><tp:treatment-sec sec-type="description" id="SECID0EU6BI"><title>Description.</title><p><bold><italic>Saprobic</italic></bold> on the branches of <italic><tp:taxon-name><tp:taxon-name-part taxon-name-part-type="genus" reg="Prunus">Prunus</tp:taxon-name-part><tp:taxon-name-part taxon-name-part-type="species" reg="serrulata">serrulata</tp:taxon-name-part></tp:taxon-name></italic>. <bold>Sexual morph</bold>: <bold><italic>Ascomata</italic></bold> 186–292 µm high, 179–267 µm diam., solitary, scattered to gregarious, immersed or erumpent, uniloculate with an ostiole. <bold><italic>Peridium</italic></bold> 15–30 µm, comprising several layers of cells of <bold><italic>textura angularis</italic></bold>, with dark brown outer layers and hyaline inner layers. <bold><italic>Hamathecium</italic></bold> of dense, 1–2 μm wide, filamentous, branched, septate, smooth-walled, cellular pseudoparaphyses, anastomosing at the apex, embedded in a hyaline, gelatinous matrix. <bold><italic>Asci</italic></bold> 53–66 × 6–8 µm (x̄ = 61 × 7 µm, n = 20), 8-spored, bitunicate, fissitunicate, broadly cylindrical to cylindrical-clavate, with a short pedicel, apically rounded. <bold><italic>Ascospores</italic></bold> 8–17 × 3–4 µm (x̄ = 13 × 4 µm, n = 30), overlapping, hyaline, fusiform, broader at the top and narrower at the bottom, with a septum in the middle that is deeply constricted, translucent to light brown or brown, rough. <bold>Asexual morph</bold>: Undetermined.</p><fig id="F8" position="float" orientation="portrait"><object-id xmlns:xlink="http://www.w3.org/1999/xlink" content-type="doi" xlink:type="simple">10.3897/mycokeys.118.149455.figure8</object-id><object-id xmlns:xlink="http://www.w3.org/1999/xlink" content-type="arpha" xlink:type="simple">F7CB257B-A71C-5291-A997-BEB33F1FEF02</object-id><label>Figure 8.</label><caption><p><italic><tp:taxon-name><tp:taxon-name-part taxon-name-part-type="genus" reg="Corylicola">Corylicola</tp:taxon-name-part><tp:taxon-name-part taxon-name-part-type="species" reg="italica">italica</tp:taxon-name-part></tp:taxon-name></italic> (<abbrev xmlns:xlink="http://www.w3.org/1999/xlink" xlink:title="Guizhou Academy of Agriculture sciences" id="ABBRID0ETBCI" xlink:type="simple">GZAAS</abbrev> 21-0243) <bold>A, B</bold> appearance of ascomata on host <bold>C</bold> vertical section of an ascoma <bold>D</bold> peridium <bold>E</bold> germinated ascospore <bold>F</bold> pseudoparaphyses <bold>G−J</bold> asci <bold>K−N</bold> ascospores. Scale bars: 50 µm (<bold>C</bold>); 10 µm (<bold>D−J</bold>); 5 µm (<bold>K−N</bold>).</p></caption><graphic xmlns:xlink="http://www.w3.org/1999/xlink" xlink:href="mycokeys-118-081-g008.jpg" position="float" orientation="portrait" xlink:type="simple" id="oo_1343250.jpg"><uri content-type="original_file" xlink:type="simple">https://binary.pensoft.net/fig/1343250</uri></graphic></fig></tp:treatment-sec><tp:treatment-sec sec-type="description" id="SECID0EQCCI"><title>Culture characteristics.</title><p>Ascospores germinating on <abbrev xmlns:xlink="http://www.w3.org/1999/xlink" xlink:title="Potato Dextrose Agar" id="ABBRID0EWCCI" xlink:type="simple">PDA</abbrev> within 12 h. Colonies on <abbrev xmlns:xlink="http://www.w3.org/1999/xlink" xlink:title="Potato Dextrose Agar" id="ABBRID0E1CCI" xlink:type="simple">PDA</abbrev> slow-growing, 9 mm diam. after 10 d at 25 °C in the dark, circular, irregular edges, with dense grayish white mycelium on the surface, in reverse brown to black.</p></tp:treatment-sec><tp:treatment-sec sec-type="material" id="SECID0E5CCI"><title>Material examined.</title><p>China • Guizhou Province, Xingyi City. On dead stem of <italic><tp:taxon-name><tp:taxon-name-part taxon-name-part-type="genus" reg="Prunus">Prunus</tp:taxon-name-part><tp:taxon-name-part taxon-name-part-type="species" reg="serrulata">serrulata</tp:taxon-name-part></tp:taxon-name></italic>, 10 July 2018, Yao Feng, nky 141 (<abbrev xmlns:xlink="http://www.w3.org/1999/xlink" xlink:title="Guizhou Academy of Agriculture sciences" id="ABBRID0EPDCI" xlink:type="simple">GZAAS</abbrev> 21-0243), living culture <abbrev xmlns:xlink="http://www.w3.org/1999/xlink" xlink:title="Guizhou Culture Collection" id="ABBRID0ETDCI" xlink:type="simple">GZCC</abbrev> 21-0757.</p></tp:treatment-sec><tp:treatment-sec sec-type="notes" id="SECID0EXDCI"><title>Notes.</title><p>The morphology and phylogenetic results confirm that our new collections are identical to <italic><tp:taxon-name><tp:taxon-name-part taxon-name-part-type="genus" reg="Corylicola">Corylicola</tp:taxon-name-part><tp:taxon-name-part taxon-name-part-type="species" reg="italica">italica</tp:taxon-name-part></tp:taxon-name></italic>. The genus <italic><tp:taxon-name><tp:taxon-name-part taxon-name-part-type="genus" reg="Corylicola">Corylicola</tp:taxon-name-part></tp:taxon-name></italic> was established by <xref ref-type="bibr" rid="B45">Wijesinghe et al. (2020)</xref> with <italic><tp:taxon-name><tp:taxon-name-part taxon-name-part-type="genus" reg="Corylicola">C.</tp:taxon-name-part><tp:taxon-name-part taxon-name-part-type="species" reg="italica">italica</tp:taxon-name-part></tp:taxon-name></italic> as the type species. This species was originally described from a hanging branch of <italic><tp:taxon-name><tp:taxon-name-part taxon-name-part-type="genus" reg="Corylus">Corylus</tp:taxon-name-part><tp:taxon-name-part taxon-name-part-type="species" reg="avellana">avellana</tp:taxon-name-part></tp:taxon-name></italic> in Italy (<xref ref-type="bibr" rid="B45">Wijesinghe et al. 2020</xref>). This study represents the first record of <italic><tp:taxon-name><tp:taxon-name-part taxon-name-part-type="genus" reg="Corylicola">C.</tp:taxon-name-part><tp:taxon-name-part taxon-name-part-type="species" reg="italica">italica</tp:taxon-name-part></tp:taxon-name></italic> in China.</p></tp:treatment-sec><ref-list><ref id="B45"><mixed-citation xmlns:xlink="http://www.w3.org/1999/xlink" xlink:type="simple"><person-group><name name-style="western"><surname>Wijesinghe</surname><given-names>SN</given-names></name><name name-style="western"><surname>Wang</surname><given-names>Y</given-names></name><name name-style="western"><surname>Camporesi</surname><given-names>E</given-names></name><name name-style="western"><surname>Wanasinghe</surname><given-names>DN</given-names></name><name name-style="western"><surname>Boonmee</surname><given-names>S</given-names></name><name name-style="western"><surname>Hyde</surname><given-names>KD</given-names></name></person-group> (<year>2020</year>) A new genus of <tp:taxon-name><tp:taxon-name-part taxon-name-part-type="family">Bambusicolaceae</tp:taxon-name-part></tp:taxon-name> (<tp:taxon-name><tp:taxon-name-part taxon-name-part-type="order">Pleosporales</tp:taxon-name-part></tp:taxon-name>) on <italic><tp:taxon-name><tp:taxon-name-part taxon-name-part-type="genus">Corylus</tp:taxon-name-part><tp:taxon-name-part taxon-name-part-type="species">avellana</tp:taxon-name-part></tp:taxon-name></italic> (<tp:taxon-name><tp:taxon-name-part taxon-name-part-type="order">Fagales</tp:taxon-name-part></tp:taxon-name>) from Italy. Biodiversity Data Journal 8: e55957–e55957. <ext-link xlink:href="10.3897/BDJ.8.e55957" ext-link-type="doi" xlink:type="simple">https://doi.org/10.3897/BDJ.8.e55957</ext-link></mixed-citation></ref></ref-list></tp:taxon-treatment>
